# Supplementary material for: Senolytics prevent mt-DNA-induced inflammation and promote the survival of aged organs following transplantation
Source: Nat Commun. 2020 Aug 27;11:4289. doi: 10.1038/s41467-020-18039-x (PMC7453018; doi:10.1038/s41467-020-18039-x)
Supplement: Supplementary file 3 — Source Data [file 41467_2020_18039_MOESM3_ESM.xlsx]

## Sheet: Figure 1
Figure 1
A)	lymph node				spleen
	old	young			old	young
	7	3.5			7	3.5
	6.5	3.2			6.5	3.2
	5.5	2.1			5.5	2.1
	8.6	1.3			8.6	1.3
	4.5	1.5			4.5	1.5
	9.5	1.9			9.5	1.9
	11	2.3			11	2.3
B)
	MHCII			CD86			CD80			CD40
	old	young		old	young		old	young		old	young
	16.5	12.4		14	11		16.4	9		30.1	11
	17	9.4		13.3	6.1		13	5.4		24.2	15.8
	14.5	7.4		21.9	13.4		12	6		25	19
	15.1	11.8		16.7	10.4		11.1	8.3		23.5	9.9
	10.4	6.1		17.2	7.5		15.2	13.4		19.4	11.3
	19.7	10.1		18	8.7		9.3	4.6		25.8	12.6
	16.1	7.1		12.3	9.9		12.4	6		24	13.4
C)	Proliferation CD4+	CD4+		Viability CD4+			Proliferation CD4+	CD8+		Viability CD8+
	young DCs	old DCs		young DCs	old DCs		young DCs	old DCs		young DCs	old DCs
	6.18	15.2		93.92	83.1		8.33	54.7		79.7	81.6
	6.1	11.6		90.55	87.3		8.26	44.7		82.5	81.9
	6.66	12.4		92.31	85.5		10.5	45.9		81	79.1
	6.88	10		91.58	87.6		10.3	40.5		81.6	79.3
	8.83	11.9		86.3	87.4		16.5	42.9		83.7	78.4
D)
				old DCs					young DCs				E)				old DCs					young DCs
	IL-17	3.54	3.48	2.98	3.36	3.12	2.12	2.29	2.37	2.74	2.22			IL-17	340	171	280	290	381	40	204	34	140	95
	IFN-y	15.5	10.92	15.34	13.9	15.39	9.05	9.16	9.74	11.01	9.09			IFN-y	360	221	380	220	396	98	31	117	24	161

## Sheet: Figure 2
Figure 2
B)	Time	Old Control	Young control	Old DCs	Young DCs			Time	Old Control	Young control	Old DCs	Young DCs
	9		1					9		1
	11		1					11		1
	11		1					11		1
	11		1					11		1
	12		1					12		1
	13		1					13		1
	13		1					13		1
	13		1					13		1
	10	1						8	1
	9	1						9	1
	9	1						9	1
	10	1						10	1
	10	1						10	1
	11	1						10	1
	8	1						11	1
	11	1						11	1
	9			1				11			1
	8			1				11			1
	7			1				13			1
	9			1				13			1
	9			1				13			1
	10			1				13			1
	8			1				14			1
	9			1				14			1
	8			1
	13				1			7				1
	15				1			8				1
	17				1			9				1
	17				1			9				1
	17				1			10				1
	17				1			11				1
	18				1			11				1
	16				1			12				1
	16				1
	15				1
C)
	old Dcs	young DCs
	2.8	2.1
	2.4	2.2
	2.7	2.3
	2.9	1.9
	2.3	1.8
	2.2	1.8
	2.6	1.6
	2.8	1.5
	3.5	1.1
	3.9	2.9

## Sheet: Figure 3
Figure 3						MT-ND6											MT-CO3												GAPDH
				young					old						young					old							young					old
B)	Naive	0.0743778	0.0200248	0.0743778	1.11658	0.0281429	0.104129	4.37311	359.877	47.941	55.8209		0.0743778	0.0200248	0.0743778	3.05774	0.0281429	0.104129	22.111	845.445	122.043	146.313			0.074378	0.28548	1.74194	6.11763	0.028143	0.104129	42.3418	8.4449	1.79494	6.06751
	IRI	95.8421	499.854	113.836	478.375	16.6274	2013.55	1455.52	661.637	1876.27	1792.22		186.234	714.809	166.836	113.738	249.474	5595.13	1623.95	1393.14	5381.89	1980.38			231.829	883.345	750.184	104.962	217.164	3970.12	2707.06	2158.82	295,1252*	2733.45
C)			CpG			Old mtDNA 100 µg/ml			Old mtDNA 10 µg/ml			Old + TLR9 ant			Young mtDNA 10 µg/ml			Young + TLR9 ant					CPG			O-100			O-10			O-1
		59.7	57.1	60.6	59.2	59.7	59.4	41.9	47.3	41	35.4	42.3	32.5	43.9	44.8	45.4	40.4	28.1	30.2			1051.48	1152.87	1001.75	368.969	374.001	358.956	99.678	136.442	92.757	91.738	34.795	44.6
D)			CD40					CD80					IL-6					TNF-alpha
		young-mt	young-PBS	old-mt	old-PBS		young-mt	young-PBS	old-mit	old-PBS		young-mt	young-PBS	old-mit	old-PBS		young-mt	young-PBS	old-mit	old-PBS
		14.8	10.4	24.9	20.2		22.3	11.4	45	34.6		4.89	3.65	32.1	17.5		5.41	6.28	14.7	7.88
		19.8	9.97	31.4	20.7		24.3	7.03	47.6	33.4		7.42	5.14	35	13.9		5.19	4.61	18.2	9.15
		20.3	9.75	30	17.2		25.5	11.6	44.9	34		6.18	3.84	33.5	15.9		5.92	2.65	13.3	9.88
		24.4	8.84	30.7	14.4		20.8	13.4	42.4	35.1		6.67	4.48	33.1	16.7		4.3	5.09	15.6	10
		21.4	11.5	27.8	22.8		19.5	10.1	45	38		6.13	3.67	32.4	16.1		5.04	5.69	14.8	9.11
		22.6	8.42	25.1	18.3		20.7	15.7	46.8	32.6		6.55	4.05	35.1	20		3.88	3.34	14.8	8.26
E)
	Time	Old	Old + TLR9	Young
	10
	10
	10
	10
	10
	10
	6	1
	6	1
	6	1
	6	1
	7	1
	7		1
	7		1
	8		1
	8		1
	8		1
	7			1
	8			1
	8			1
	8			1
	9			1

## Sheet: Figure 4
Figure 4
	A)	Skin				Heart
		Young	Old			Young	Old
		0.4329	6.73082			0.304878	11.1061
		0	6.82063			1.41376	8.85009
		0	11.9334			0.387597	10.7641
		0.469484	6.77198			0	7.81676
		0.877193	9.08497			1.0582	8.94302
	B)	Kidney
		Young	Old
		1.09126	10.4655
		0.747027	9.27211
		1.9756	11.4425
		1.94921	9.314
		1.35121	11.194
	C)
		naive	senescent
		1.10957	1.83106
		1.2326	2.30326
		0.767185	2.17903
		0.516442	1.58645
		1.44182	3.78642
		0.932383	1.99557

## Sheet: Figure 5
Figure 5
	A)	mt-CO3			mt-CO6			GAPDH
		< 35 years	> 55 years		< 35 years	> 55 years		< 35 years	> 55 years
		39393.9	1170000		812.44	79542.8		5093.81	1108.49
		89356.9	165492		11548.9	53056.6		5875.38	3000.98
		20983.5	297865		13317.1	70261		12120.2	4301.68
		27689.9	225134		13198.7	21966.5		27322.7	12956.5
		190066	859437		14943.6	32335.8		14024.9	6749.5
		72709	921321		2400.88	44998.1		16486.6	29793.9
			739510			67611			18239.1
			334754			40601.6			7123.63
	B)	CD40			CD80			CD86
		38.4	55.6		55.5	59.4		15.8	26.4
		39.3	54.8		52.8	57.1		15.3	23.9
		40.4	54.2		53.7	58.5		13.7	23.2
		40	55.2		52.2	64.2		13.8	24.1
		37.4	52.1		50.9	62.3		12.9	21.5
		42.3	57.5		53.1	64.1		14.1	23.3

## Sheet: Figure 6
Figure 6
	A)	skin			heart			kidney
		Old	senolytics		Old	senolytics		Old	senolytics
		6.73082	3.465		11.1061	3.87145		10.4655	1.61001
		6.82063	0.980392		8.85009	0		9.27211	2.35461
		11.9334	2.61664		10.7641	1.13968		11.4425	3.46711
		6.77198	3.96314		7.81676	2.03237		9.314	3.46682
		9.08497	0.555555		8.94302	2.69699		11.194	2.43632
	B)
		mt-co3								p16
		Young control	Young treated	Old Control	Old treated	Old D	Old Q			Young control	Young treated	Old control	Old treated
		22.4734	98.238	3260.1	150.459	1780.85	1100.35			1.11048	1.1263	3.14981	0.51267
		45	98	1240.72	10.3625	2870.91	2470.25			0.31304	0.296862	2.60489	0.458473
		87	141	2840.82	70.9238	1640	1300			0.611581	0.679253	4.98708	0.321865
		120	64	1080.55	1160.39	1638.16	1698.22			1.9649	1.08412	2.69425	0.887072
		107	30	1840.64	1220.66
	C)
		IL-17 CD4+					IFN-gamma CD4+
		Young control	Young treated	Old control	Old treated		Young control	Young treated	Old control	Old treated
		2.9	1.32	14.1	6.43		2.4	1.67	13	11.2
		2.37	1.14	11.4	5.5		2.29	1.23	13.9	11.7
		1.1	1.54	6.89	6.28		2.13	1.21	13.2	11.4
		1.59	2.13	9.8	6.24		2.41	1.22	14.4	11.5
		5.05	1.38	8.77	6.98		3.37	1.17	13.6	11.4
		1.58	2.67	13.7	7.28		2.86	1.9	13.4	11.2
		IL-17 CD8+					IFN-gamma CD8+
		Young control	Young treated	Old control	Old treated		Young control	Young treated	Old control	Old treated
		0.158	0.616	2.93	0.941		2.85	2.85	37	26.6
		1.39	0.373	1.32	1.36		6.65	6.65	36.4	24.5
		0.703	0.837	5.06	3.01		6.1	6.1	37.5	25.2
		0.696	0.987	2.43	1.86		6.22	6.22	37.8	25.4
		2.89	0.963	1.09	1.15		8.02	8.02	38.8	25.5
		0.678	1.54	2.03	3.16		6.18	6.18	37	26.5
	D)
		Time	Old	Old + Senolytics	Young	Young + Senolytics
		10
		10
		10
		10
		10
		10
		6	1
		6	1
		6	1
		6	1
		7	1
		7	1
		7	1
		7	1
		7		1
		7		1
		8		1
		8		1
		8		1
		8		1
		8		1
		8		1
		7			1
		7			1
		8			1
		8			1
		8			1
		8			1
		8			1
		9			1
		7				1
		7				1
		7				1
		8				1
		8				1
		8				1
		8				1
		8				1
	E)
		Time	Old	Old + Senolytics	Young	Young + Senolytics
		16	1
		36	1
		41	1
		43	1
		52	1
		50		1
		100		0
		100		0
		100		0
		100		0
		45			1
		51			1
		100			0
		100			0
		100			0
		40				1
		43				1
		100				0
		100				0
		100				0

## Sheet: Supplementary Figure 1
Supplementary Figure 1
		CD40				CD80
		old	young	old + TLR9		old	young	old + TLR9
		34.6	28.5	26.3		38.5	31.1	29.8
		37	24.1	27.1		41.8	30	30.5
		36	31.9	23.9		37.2	35.4	26.8
